# Supplementary material for: Phenolamide Extract of Apricot Bee Pollen Alleviates DSS-Induced Ulcerative Colitis in Mice by Reducing Oxidative Stress, Modulating Inflammation, and Regulating Gut Microbiota
Source: Antioxidants (Basel). 2026 Mar 23;15(3):403. doi: 10.3390/antiox15030403 (PMC13024737; doi:10.3390/antiox15030403)
Supplement: Supplementary file 1 [file antioxidants-15-00403-s001.zip]

Archive with 1 entries (1 files):
- antioxidants-4187715-supplementary.pdf
